# Supplementary material for: You can’t fix what isn’t broken: eight weeks of exercise do not substantially change cognitive function and biochemical markers in young and healthy adults
Source: PeerJ. 2018 Apr 19;6:e4675. doi: 10.7717/peerj.4675 (PMC5911384; doi:10.7717/peerj.4675)
Supplement: Supplemental Information 1 [file peerj-06-4675-s001.xlsx]

## Sheet: Sheet1
Subject ID	Sex	Age	Group	Exercise	BMI (kg) Baseline	BMI (kg) Post	VO2max (mL/kg/min) baseline	VO2max (mL/kg/min) post	BDNF pg/ml baseline	BDNF pg/ml post	CTHB baseline	CTHB post	DMS percent correct all delays base	DMS percent correct all delays post	DMS Mean correct latency (12000 ms delay) Base	DMS Mean correct latency (12000 ms delay) post	IED Total errors (adjusted) Base	IED Total errors (adjusted) post	PAL Total errors (adjusted) base	PAL Total errors (adjusted) post	SRM Percent correct Base	SRM Percent correct Post	SRM Mean correct latency Base	SRM Mean correct latency Post
10200	m	19	Healthy	FALSE	21.04	21.89	42.12	27.57	11222.2	14180.7	40744.9	35959.2	80	80	4255.67	3212.5	13	9	7	13	80	75	2508.75	1750.73
10201	f	19	Healthy	FALSE	21.34	22.01	22.77	22.77	11161.1	9689.89	41119.9	37802.5	100	93.33	2995.2	2712	26	16	2	1	75	65	3110.07	2905.77
10202	f	21	Healthy	FALSE	22.37	22.2	23.24	23.8	8085.97	7054.58	18743.4	24968.6	93.33	86.67	3331.8	3189.75	13	12	17	4	75	60	1324.4	1601.92
10203	m	22	Healthy	FALSE	24.46	25.58	25.49	29.05	7520.07	10141.7	38891.5	39781.2	93.33	93.33	3512.75	2846.25	10	11	6	0	100	100	2032	595.6
10204	f	22	Healthy	FALSE	25.35	25.68	23.61	27.82	11930.2	9970.52	37859.2	34237.1	93.33	93.33	3607	2373.4	27	67	6	4	65	70	2552.39	1862.79
10205	f	22	Healthy	FALSE	17.21	17.21	23.51	21.93	5031.6	5583.56	23499.6	27274.8	100	93.33	2969	3483	11	15	7	1	80	60	2997.38	5630.83
10206	f	21	Healthy	FALSE	23.13	23.29	20.92	22.87	9031.56	12870.6	85335	62057.6	66.67	86.67	2957	3396.6	18	10	6	8	70	75	2003	1605.4
10207	f	21	Healthy	FALSE	16.8	16.6	30.35	30.35	9031.56	9210.72	41601.7	43043.9	86.67	66.67	3313.5	3568.25	59	55	18	6	75	50	2693.27	1134.7
10208	m	23	Healthy	FALSE	32.23	31.55	23.53	22.63	6544.65	7035.37	29691.9	plate error	100	100	4692.8	4107	11	11	7	4	55	75	5678.18	2954.4
10802	m	22	Healthy	FALSE	25.1	NA	did not complete entire test	did not include due to premature exhaustion at baseline	7958.54	9546.55	52228.3	32605.2	93.33	100	4968.75	3505	9	6	2	1	90	100	3155.33	2292.9
10594	m	20	Healthy	TRUE	28.426	27.632	22.28	23.9	8495.02	11536.3	45963.6	44675.7	93.33	93.33	3075.4	4771.2	12	10	6	2	55	65	3834.91	2094.15
10597	m	22	Healthy	TRUE	31.087	30.762	21.53	31.76	12982.1	9970.83	28761.7	29350.5	86.67	100	4999.2	2979	19	12	3	3	80	70	4127.5	2422.79
10300	m	20	Healthy	TRUE	20.391	20.391	11.71	11.71	4523.04	7412.95	31257.8	28463.1	80	93.33	2833.5	3793.25	14	11	16	5	90	85	3596	1378.06
10301	f	21	Healthy	TRUE	23.312	22.064	11.15	11.35	12281.4	14026.8	30275.8	20592.7	100	93.33	1966.4	2292.25	8	12	13	8	75	85	2098	1475.12
10302	m	23	Healthy	TRUE	28.255	26.628	21.35	20.8	10911.2	13209.3	31931.1	25475.8	100	86.67	2750.6	2676.5	16	12	6	3	80	80	2966.38	3406
10303	f	20	Healthy	TRUE	19.395	19.573	11.95	11.9	6633.45	4891.59	39330.1	34632.6	100	93.33	3194	2757.8	8	20	6	8	75	80	2466.73	1753.06
10600	m	21	Healthy	TRUE	25.231	24.2	21.71	37.84	8967.03	4687.58	63680	52692.2	73.33	100	5675	2645.2	66	10	12	9	60	65	1721.25	1883.69
10599	f	21	Healthy	TRUE	26.833	27.473	22.8	29.49	6913.43	6193.81	29960.1	70651.5	93.33	93.33	4068	2603	58	10	4	0	75	75	2190.8	1496.27
10596	f	22	Healthy	TRUE	20.214	20.854	11.75	20.06	9869.06	12045.3	29219.8	40524.1	86.67	86.67	2802.67	4296.2	35	11	3	2	65	65	1903.31	3535.46
10598	m	21	Healthy	TRUE	22.377	23.478	26.82	47.34	5572.22	4165.19	28865.5	17357.9	100	100	3480.2	3927.6	23	22	11	0	75	80	2242.73	2366.75
10306	f	23	Healthy	TRUE	24.27	24.2	10.96	34.13	16050.2	11730.5	44910.5	44776.2	93.33	66.67	2706	3824.5	10	12	9	1	75	80	1901.87	1560
10601	f	19	Healthy	TRUE	26.192	26.69	10.67	29.2	5755.9	4290.07	27976.3	26797.4	100	93.33	2821	4571.6	14	13	0	0	80	95	2011.63	1700.79
